# Supplementary material for: Waptia fieldensis Walcott, a mandibulate arthropod from the middle Cambrian Burgess Shale
Source: R Soc Open Sci. 2018 Jun 20;5(6):172206. doi: 10.1098/rsos.172206 (PMC6030330; doi:10.1098/rsos.172206)
Supplement: ESM S21 [file rsos172206supp2.xlsx]

## Sheet: Sheet1
	1	2	3	4	5	6	7	8	9	10	11	12	13	14	15	16	17	18	19	20	21	22	23	24	25	26	27	28	29	30	31	32	33	34	35	36	37	38	39	40	41	42	43	44	45	46	47	48	49
Nematoda	0	0	-	0	-	-	-	-	-	-	0	-	-	-	-	-	-	0	-	-	0	-	-	-	-	-	-	-	-	-	0	-	0	-	0	-	-	-	-	-	-	-	-	-	-	-	-	-	-
Priapulida	0	0	-	0	-	-	-	-	-	-	0	-	-	-	-	-	-	0	-	-	0	-	-	-	-	-	-	-	-	-	0	-	0	-	0	-	-	-	-	-	-	-	-	-	-	-	-	-	-
Hallucigenia	1	0	-	0	-	-	0	1	1	0	0	1	1	0	0	1	1	1	-	-	0	-	-	-	-	-	-	-	-	-	0	-	0	-	0	-	-	-	-	-	-	-	-	-	-	-	-	-	?
Collinsium	1	0	-	0	-	-	0	1	1	0	1	1	1	1	0	1	1	1	-	-	0	-	-	-	-	-	-	-	-	-	0	-	0	-	0	-	-	-	-	-	-	-	-	-	-	-	-	-	?
Luolishania	1	0	-	0	-	-	0	1	1	0	1	1	1	1	?	1	1	1	-	-	0	-	-	-	-	-	-	-	-	-	0	-	0	-	0	-	-	-	-	-	-	-	-	-	-	-	-	-	?
Aysheaia	1	0	-	0	-	-	1	1	0	0	1	0	-	-	1	0	1	1	-	-	0	-	-	-	-	-	-	-	-	-	0	-	0	-	0	-	-	-	-	-	-	-	-	-	-	-	-	-	?
Tardigrada	1	1	?	0	-	-	1	0	0	0	0	(01)	-	-	1	0	1	0	-	-	0	-	-	-	-	-	-	-	-	-	0	-	0	-	0	-	-	-	-	-	-	-	-	-	-	-	-	-	0
Onychophora	1	0	-	0	-	-	1	1	0	0	1	0	-	-	2	0	0	1	-	-	0	-	-	-	-	-	-	-	-	-	0	-	0	-	0	-	-	-	-	-	-	-	-	-	-	-	-	-	0
Jianshanopodia	1	0	-	0	-	-	1	1	0	0	1	1	0	-	?	0	0	?	-	-	0	-	-	-	-	-	-	-	-	-	0	-	0	-	0	-	-	-	-	-	-	-	-	-	-	-	-	-	?
Megadictyon	1	0	-	0	-	-	1	1	0	0	?	?	?	?	?	?	0	?	-	-	0	-	-	-	-	-	-	-	-	-	0	-	0	-	0	-	-	-	-	-	-	-	-	-	-	-	-	-	?
Opabinia	1	1	0	0	-	-	1	0	-	1	-	-	-	-	-	-	-	-	1	1	1	1	?	?	?	?	-	-	1	0	0	?	0	-	0	-	-	-	-	-	-	-	-	-	0	-	-	-	?
Anomalocaris	1	1	0	0	-	-	?	0	-	1	-	0	-	-	-	-	-	-	0	-	1	1	?	?	?	0	-	-	1	0	?	?	1	0	1	-	-	-	-	-	-	-	-	-	-	-	-	-	?
Hurdia	1	1	0	0	-	-	?	0	-	1	-	0	-	-	-	-	-	-	0	-	1	1	?	?	?	?	0	-	1	0	?	?	?	?	1	0	0	1	0	1	-	-	-	-	-	-	-	?	?
Peytoia	1	1	0	0	-	-	1	0	-	1	-	0	-	-	-	-	-	-	0	-	1	1	?	?	?	?	?	?	1	0	?	?	?	?	?	?	?	?	?	?	?	?	?	?	-	-	-	?	?
Schinderhannes	1	1	0	?	-	-	1	?	?	?	-	-	-	-	-	-	-	-	0	-	1	1	?	?	?	?	?	?	1	0	0	?	?	?	?	?	?	?	?	?	?	?	?	?	0	-	?	?	?
Surusicaris	1	1	0	0	-	-	0	1	0	0	-	-	-	-	-	-	-	-	0	-	1	1	?	?	?	?	0	-	1	0	1	0	0	-	1	0	0	1	1	0	-	-	-	-	0	-	0	0	?
Isoxys	1	1	0	0	-	-	?	?	?	?	-	-	-	-	-	-	-	-	0	-	1	1	?	?	?	?	0	-	1	0	?	?	0	-	1	0	0	1	1	0	-	-	-	-	0	-	0	0	?
Yohoia	1	1	1	0	-	-	0	0	-	0	-	-	-	-	-	-	-	-	0	-	1	1	?	?	?	?	0	-	0	-	1	0	0	-	1	1	-	-	-	-	0	0	0	0	0	-	0	0	?
Haikoucaris	1	1	1	0	-	-	0	0	-	0	-	-	-	-	-	-	-	-	?	?	1	1	?	?	?	?	?	-	0	-	1	0	?	?	1	1	-	-	-	-	0	0	0	0	0	-	?	0	?
Leanchoiliidae	1	1	1	0	-	-	0	0	-	0	-	-	-	-	-	-	-	-	1	0	1	1	?	?	0	?	0	-	0	-	1	0	0	-	1	1	-	-	-	-	0	0	0	(01)	0	-	0	0	?
Fortiforceps	1	1	1	0	-	-	0	0	-	0	-	-	-	-	-	-	-	-	0	-	1	1	?	?	?	?	?	-	1	1	1	0	?	?	1	1	-	-	-	-	0	0	0	0	0	-	?	?	?
Kuamaia	1	1	1	0	-	-	0	0	-	0	-	-	-	-	-	-	-	-	0	-	1	1	?	?	?	?	1	-	0	-	1	0	1	0	1	1	-	-	-	-	0	0	?	0	0	-	?	0	?
Marrella	1	1	1	0	-	-	0	0	-	0	-	-	-	-	-	-	-	-	0	-	0	-	-	-	-	-	-	-	-	-	1	0	0	-	1	1	-	-	-	-	1	0	?	0	0	-	1	0	?
Burgessia	1	1	1	0	-	-	0	0	-	0	-	-	-	-	-	-	-	-	0	-	?	?	?	?	?	?	0	-	?	?	1	0	?	?	1	0	1	-	-	-	-	-	-	-	0	-	0	0	?
Emeraldella	1	1	1	0	-	-	0	0	-	0	-	-	-	-	-	-	-	-	0	-	?	?	?	?	?	?	0	-	?	?	1	1	0	-	1	1	-	-	-	-	0	0	?	0	0	-	1	0	?
Sidneyia	1	1	1	0	-	-	0	0	-	0	-	-	-	-	-	-	-	-	0	-	1	1	?	?	?	?	0	-	1	0	1	?	0	-	1	1	-	-	-	-	0	0	0	0	0	-	1	0	?
Aglaspis	1	1	1	1	(01)	-	0	0	-	0	-	-	-	-	-	-	-	-	0	-	1	1	?	?	?	?	1	0	0	-	1	?	0	-	1	1	-	-	-	-	0	0	1	0	0	-	1	0	?
Naraoia	1	1	1	0	-	-	0	0	-	0	-	-	-	-	-	-	-	-	0	-	1	1	?	?	?	-	0	-	?	?	1	0	0	-	1	1	-	-	-	-	0	0	0	0	0	-	1	0	?
Olenoides	1	1	1	1	0	-	0	0	-	0	-	-	-	-	-	-	-	-	0	-	1	1	?	?	?	0	1	1	0	-	1	0	0	-	1	1	-	-	-	-	0	1	1	0	0	-	1	0	?
Xandarella	1	1	1	0	-	-	0	0	-	0	-	-	-	-	-	-	-	-	0	-	1	1	?	?	?	?	1	0	0	-	1	2	0	-	1	1	-	-	-	-	0	?	0	0	0	-	1	0	?
Pycnogonida	1	1	1	0	-	-	0	0	-	0	-	-	-	-	-	-	-	-	1	2	0	-	-	-	-	-	1	0	-	-	1	0	0	-	1	1	-	-	-	-	-	-	-	-	-	-	1	0	0
Sanctacaris	1	1	1	0	-	-	0	0	-	0	-	-	-	-	-	-	-	-	0	-	1	1	?	?	?	?	0	-	0	-	1	3	0	-	1	1	-	-	-	-	0	0	0	0	1	0	1	0	?
Habelia	1	1	1	0	-	-	0	0	-	0	-	-	-	-	-	-	-	-	0	-	1	1	?	?	?	?	0	-	0	-	1	3	0	-	1	1	-	-	-	-	0	0	0	0	1	0	1	0	?
Offacolus	1	1	1	0	-	-	0	0	-	0	-	-	-	-	-	-	-	-	?	?	1	1	?	?	?	?	?	?	?	?	1	3	?	?	1	1	-	-	-	-	0	0	?	0	1	0	1	0	?
Dibasterium	1	1	1	0	-	-	0	0	-	0	-	-	-	-	-	-	-	-	?	?	?	?	?	?	?	?	0	?	?	?	1	2	0	-	1	1	-	-	-	-	0	0	0	0	1	0	1	0	?
Chasmataspis	1	1	1	0	-	-	0	0	-	0	-	-	-	-	-	-	-	-	1	0	1	1	?	?	?	?	1	0	0	-	1	?	?	-	1	1	-	-	-	-	1	0	1	0	0	-	1	0	?
Weinbergina	1	1	1	0	-	-	0	0	-	0	-	-	-	-	-	-	-	-	1	0	1	1	?	?	?	?	?	0	?	?	1	3	?	-	1	1	-	-	-	-	0	0	?	0	0	-	1	0	?
Megalograptus	1	1	1	0	-	-	0	0	-	0	-	-	-	-	-	-	-	-	0	-	1	1	?	?	?	?	1	0	0	-	1	2	?	-	1	1	-	-	-	-	1	0	0	0	0	-	1	0	?
Limulus	1	1	1	0	-	-	0	0	-	0	-	-	-	-	-	-	-	-	1	0	1	1	0	?	?	0	1	1	0	-	1	3	0	-	1	1	-	-	-	-	0	0	1	1	0	-	1	0	1
Scorpiones	1	1	1	0	-	-	0	0	-	0	-	-	-	-	-	-	-	-	1	0	1	(01)	0	0	0	0	1	0	0	-	1	2	0	-	1	1	-	-	-	-	1	0	0	0	0	-	1	0	1
Opiliones	1	1	1	0	-	-	0	0	-	0	-	-	-	-	-	-	-	-	(01)	-	1	0	?	0	0	0	1	0	0	-	1	2	0	-	1	1	-	-	-	-	1	0	0	0	0	-	1	0	1
Araneae	1	1	1	0	-	-	0	0	-	0	-	-	-	-	-	-	-	-	1	(02)	1	0	0	0	1	0	1	0	0	-	1	2	0	-	1	1	-	-	-	-	1	1	0	0	0	-	1	0	1
Archegozetes	1	1	1	0	-	-	0	0	-	0	-	-	-	-	-	-	-	-	0	-	0	-	0	-	-	-	-	-	-	-	1	2	1	1	1	1	-	-	-	-	1	0	0	0	0	-	1	0	1
Aquilonifer	1	1	1	0	-	-	0	0	-	0	-	-	-	-	-	-	-	-	0	-	0	-	-	-	-	-	-	-	-	-	1	0	0	-	1	1	-	-	-	-	1	0	0	0	0	0	?	0	?
Shankouia	1	1	1	0	-	-	0	0	-	0	-	-	-	-	-	-	-	-	?	?	1	1	?	?	?	?	0	0	1	1	1	?	1	0	1	0	1	-	-	-	-	-	-	-	1	-	1	0	?
Fuxianhuia	1	1	1	0	-	-	0	0	-	0	-	-	-	-	-	-	-	-	?	?	1	1	?	?	2	0	0	0	1	1	1	?	1	0	1	0	0	0	-	-	-	-	-	-	1	-	1	0	?
Chengjiangocaris	1	1	1	0	-	-	0	0	-	0	-	-	-	-	-	-	-	-	?	?	1	1	?	?	?	?	0	0	1	1	1	?	1	0	1	0	1	-	-	-	-	-	-	-	1	-	1	0	0
Euthycarcinoidea	1	1	1	0	-	-	0	0	-	0	-	-	-	-	-	-	-	-	0	-	1	1	?	?	?	?	0	0	1	1	1	?	1	0	1	1	-	-	-	-	1	0	0	0	1	1	1	0	?
Odaraia	1	1	1	0	-	-	0	0	-	0	-	-	-	-	-	-	-	-	0	-	1	1	?	?	?	?	0	-	1	1	1	?	?	?	1	0	0	1	1	0	-	-	-	-	?	-	1	0	?
Canadaspis	1	1	1	0	-	-	0	0	-	0	-	-	-	-	-	-	-	-	0	-	1	1	?	?	?	?	0	-	1	0	1	?	1	(01)	1	0	0	1	0	1	-	-	-	-	?	?	?	0	?
Branchiocaris	1	1	1	0	-	-	0	0	-	0	-	-	-	-	-	-	-	-	0	-	?	?	?	?	?	?	0	-	?	0	1	1	1	0	1	0	0	1	0	0	-	-	-	-	1	-	1	0	?
Tokummia	1	1	1	0	-	-	0	0	-	0	-	-	-	-	-	-	-	-	0	-	?	?	?	?	?	?	0	-	?	0	1	1	1	1	1	0	0	1	0	0	-	-	-	-	1	-	1	0	?
Waptia	1	1	1	0	-	-	0	0	-	0	-	-	-	-	-	-	-	-	0	-	1	1	?	?	?	?	0	-	1	1	1	?	1	1	1	0	0	1	1	1	-	-	-	-	1	-	1	0	?
Tanazios1	1	1	1	0	-	-	0	0	-	0	-	-	-	-	-	-	-	-	0	-	0	-	-	-	-	-	-	-	-	-	1	2	0	-	1	1	-	-	-	-	0	0	0	0	1	1	1	0	?
Tanazios2	1	1	1	0	-	-	0	0	-	0	-	-	-	-	-	-	-	-	0	-	0	-	-	-	-	-	-	-	-	-	1	2	0	-	1	1	-	-	-	-	0	0	0	0	1	1	1	0	?
Cascolus	1	1	1	0	-	-	0	0	-	0	-	-	-	-	-	-	-	-	0	-	1	1	?	?	?	?	0	-	1	1	1	1	0	-	1	1	-	-	-	-	1	1	0	0	0	0	1	0	?
Nereocaris	1	1	1	0	-	-	0	0	-	0	-	-	-	-	-	-	-	-	0	-	1	1	?	?	?	?	0	-	1	1	1	?	?	?	1	0	0	1	1	0	-	-	-	-	?	-	?	0	?
Perspicaris	1	1	1	0	-	-	0	0	-	0	-	-	-	-	-	-	-	-	0	-	1	1	?	?	?	?	0	-	1	1	1	?	0	-	1	0	0	1	0	1	-	-	-	-	?	-	1	0	?
Arthropleura	1	1	1	0	-	-	0	0	-	0	-	-	-	-	-	-	-	-	0	-	0	-	-	-	-	-	-	-	-	-	1	1	?	?	1	1	-	-	-	-	1	0	0	0	1	1	1	?	?
Pauropoda	1	1	1	0	-	-	0	0	-	0	-	-	-	-	-	-	-	-	0	-	0	-	-	-	-	-	-	-	-	-	1	1	0	-	1	1	-	-	-	-	1	0	0	0	1	1	1	0	0
Symphyla	1	1	1	1	1	-	0	0	-	0	-	-	-	-	-	-	-	-	0	-	0	-	-	-	-	-	-	-	-	-	1	1	0	-	1	1	-	-	-	-	1	0	0	0	1	1	1	0	0
Chilopoda	1	1	1	0	-	-	0	0	-	0	-	-	-	-	-	-	-	-	0	-	1	(12)	0	0	1	1	1	0	0	-	1	1	0	-	1	1	-	-	-	-	1	0	0	0	1	1	1	0	0
Diplopoda	1	1	1	1	1	-	0	0	-	0	-	-	-	-	-	-	-	-	0	-	1	2	0	0	1	1	1	0	0	-	1	1	0	-	1	1	-	-	-	-	1	0	0	0	1	1	1	0	0
Ostracoda	1	1	1	1	1	-	0	0	-	0	-	-	-	-	-	-	-	-	1	-	0	-	-	-	-	-	-	-	-	-	1	1	0	-	1	0	0	1	0	0	-	-	-	-	1	-	1	0	0
Argulus	1	1	1	0	-	-	0	0	-	0	-	-	-	-	-	-	-	-	0	-	1	1	?	1	?	0	1	0	0	-	1	1	?	?	1	1	-	-	-	-	-	1	0	0	0	-	1	0	0
Artemia	1	1	1	0	-	-	0	0	-	0	-	-	-	-	-	-	-	-	1	1	1	1	1	1	1	0	0	-	1	1	1	1	0	-	1	1	-	-	-	-	1	0	0	0	1	1	0	0	0
Triops	1	1	1	1	1	-	0	0	-	0	-	-	-	-	-	-	-	-	1	2	1	1	1	1	1	0	1	0	0	-	1	1	0	-	1	0	0	1	1	1	0	-	-	-	1	-	1	0	0
Copepoda	1	1	1	0	-	-	0	0	-	0	-	-	-	-	-	-	-	-	0	-	1	1	-	-	-	-	-	-	-	-	1	1	?	?	1	1	-	-	-	-	1	0	0	0	0	-	1	0	0
Lepidocaris	1	1	1	0	-	-	0	0	-	0	-	-	-	-	-	-	-	-	?	?	0	-	-	-	?	?	0	-	-	-	1	1	0	-	1	1	-	-	-	-	1	0	0	0	1	1	1	0	?
Cephalocarida	1	1	1	0	-	-	0	0	-	0	-	-	-	-	-	-	-	-	0	-	0	-	-	-	-	-	-	-	-	-	1	1	0	-	1	1	-	-	-	-	0	0	0	0	0	-	1	0	0
Remipedia	1	1	1	0	-	-	0	0	-	0	-	-	-	-	-	-	-	-	0	-	0	-	-	-	-	-	-	-	-	-	1	1	?	?	1	1	-	-	-	-	1	0	0	0	1	1	1	0	0
Nahecaris	1	1	1	0	-	-	0	0	-	0	-	-	-	-	-	-	-	-	0	-	1	1	?	?	?	?	0	-	1	1	1	?	?	?	1	0	0	1	1	1	-	-	-	-	1	-	1	0	?
Cinerocaris	1	1	1	0	-	-	0	0	-	0	-	-	-	-	-	-	-	-	0	-	1	1	?	?	?	?	0	-	1	1	1	1	?	?	1	0	0	1	1	0	-	-	-	-	1	-	?	0	?
Isopoda	1	1	1	1	1	-	0	0	-	0	-	-	-	-	-	-	-	-	0	-	1	1	1	1	3	0	1	0	0	-	1	1	1	0	1	1	-	-	-	-	0	0	0	0	1	1	1	0	0
Euphausiacea	1	1	1	1	1	-	0	0	-	0	-	-	-	-	-	-	-	-	1	1	1	1	1	1	2	0	0	-	1	1	1	1	1	1	1	0	1	-	-	-	0	0	0	1	1	-	1	0	0
Anaspidacea	1	1	1	1	1	-	0	0	-	0	-	-	-	-	-	-	-	-	0	-	1	1	1	1	2	0	0	-	1	1	1	1	?	-	1	1	-	-	-	-	1	0	0	0	1	1	1	0	0
Stomatopoda	1	1	1	1	1	-	0	0	-	0	-	-	-	-	-	-	-	-	1	1	1	1	1	1	2	0	0	-	1	1	1	1	1	0	1	1	-	-	-	-	0	0	1	1	1	0	1	1	0
Leptostraca	1	1	1	0	-	-	0	0	-	0	-	-	-	-	-	-	-	-	0	-	1	1	1	1	1	0	0	-	1	1	1	1	?	?	1	0	0	1	1	1	-	-	-	-	1	-	0	1	0
Allacma	1	1	1	0	-	0	0	0	-	0	-	-	-	-	-	-	-	-	0	-	1	1	1	1	1	0	1	0	0	-	1	1	0	-	1	1	-	-	-	-	1	0	0	0	1	1	1	0	0
Anurida	1	1	1	0	-	0	0	0	-	0	-	-	-	-	-	-	-	-	0	-	1	1	1	1	1	0	1	0	0	-	1	1	0	-	1	1	-	-	-	-	1	0	0	0	1	1	1	0	0
Zygentoma	1	1	1	0	-	0	0	0	-	0	-	-	-	-	-	-	-	-	1	1	1	1	1	1	1	0	1	0	0	-	1	1	0	-	1	1	-	-	-	-	1	0	0	0	1	1	1	0	0
Odonata	1	1	1	0	-	0	0	0	-	0	-	-	-	-	-	-	-	-	1	1	1	1	1	1	3	0	1	0	0	-	1	1	0	-	1	1	-	-	-	-	1	0	0	0	1	1	1	0	0
Coleoptera	1	1	1	0	-	1	0	0	-	0	-	-	-	-	-	-	-	-	0	-	1	1	1	1	3	0	1	0	0	-	1	1	0	-	1	1	-	-	-	-	1	0	0	0	1	1	1	0	0
Diptera	1	1	1	0	-	1	0	0	-	0	-	-	-	-	-	-	-	-	1	1	1	1	1	1	3	0	1	0	0	-	1	1	0	-	1	1	-	-	-	-	1	0	0	0	1	1	1	0	0
Hymenoptera	1	1	1	0	-	1	0	0	-	0	-	-	-	-	-	-	-	-	1	1	1	1	1	1	3	0	1	0	0	-	1	1	0	-	1	1	-	-	-	-	1	0	0	0	1	1	1	0	0
Oelandocaris	1	1	1	0	-	-	0	0	-	0	-	-	-	-	-	-	-	-	0	-	1	1	?	?	?	?	0	-	0	-	1	1	0	-	1	1	-	-	-	-	1	0	0	0	0	-	0	0	?
cf.Leanchoilia_larva	1	1	1	0	-	-	0	0	-	0	-	-	-	-	-	-	-	-	?	?	?	?	?	?	?	?	?	?	?	?	1	1	?	?	1	1	-	-	-	-	0	0	0	0	0	-	0	0	?
cf.Leanchoilia_metanauplius	1	1	1	0	-	-	0	0	-	0	-	-	-	-	-	-	-	-	?	?	1	1	?	?	?	?	0	0	0	-	1	1	0	-	1	1	-	-	-	-	0	0	0	0	0	-	?	0	?
PycnogonumLarva	1	1	1	0	-	-	0	0	-	0	-	-	-	-	-	-	-	-	0	-	0	-	-	-	-	-	-	-	-	-	1	3	0	-	1	1	-	-	-	-	-	-	-	-	-	-	1	0	0
Cambropycnogon	1	1	1	0	-	-	0	0	-	0	-	-	-	-	-	-	-	-	0	-	0	-	-	-	-	-	-	-	-	-	1	?	0	-	1	1	-	-	-	-	-	-	-	-	-	-	1	0	?
Yicaris	1	1	1	0	-	-	0	0	-	0	-	-	-	-	-	-	-	-	0	-	1	1	?	?	?	?	0	-	0	-	1	1	0	-	1	1	-	-	-	-	0	0	0	0	0	-	1	0	?
Rehbachiella	1	1	1	0	-	-	0	0	-	0	-	-	-	-	-	-	-	-	0	-	1	1	?	?	?	?	0	-	0	-	1	1	0	-	1	0	1	-	-	-	-	-	-	-	0	-	1	0	?
Bredocaris	1	1	1	0	-	-	0	0	-	0	-	-	-	-	-	-	-	-	0	-	1	1	?	?	?	?	-	-	0	-	1	0	0	-	1	0	?	?	?	1	-	-	-	-	0	-	0	0	?
Martinssonia	1	1	1	0	-	-	0	0	-	0	-	-	-	-	-	-	-	-	0	-	1	1	?	?	?	?	0	-	?	?	1	1	?	-	1	1	-	-	-	-	1	0	0	0	0	-	1	0	?
Skara	1	1	1	0	-	-	0	0	-	0	-	-	-	-	-	-	-	-	0	-	1	1	?	?	?	?	0	-	?	?	1	1	0	-	1	1	-	-	-	-	1	0	0	0	0	-	1	0	?
Agnostus_larva	1	1	1	1	0	-	0	0	-	0	-	-	-	-	-	-	-	-	0	-	1	1	?	?	?	?	0	-	0	-	1	0	0	-	1	1	-	-	-	-	0	1	1	0	0	-	1	0	?
Phospatocopina	1	1	1	1	0	-	0	0	-	0	-	-	-	-	-	-	-	-	1	-	0	-	-	-	-	-	-	-	-	-	1	1	0	-	1	0	0	1	0	0	-	-	-	-	1	-	1	0	?
Electronic supplementary material S21. Matrix of characters used in the present cladistic analysis
[truncated: 170 more columns]
